# Supplementary material for: Retinal Dysfunction in Hypertensive Patients with Atherosclerotic Plaque Detected by Carotid Doppler Ultrasound: An Optical Coherence Tomography Angiography Assessment
Source: Life (Basel). 2026 Mar 9;16(3):436. doi: 10.3390/life16030436 (PMC13028594; doi:10.3390/life16030436)
Supplement: Supplementary file 1 [file life-16-00436-s001.zip]

Archive with 1 entries (1 files):
- life-4137187-supplementary.pdf
